# Supplementary material for: Proteomic analysis indicates that mitochondrial energy metabolism in skeletal muscle tissue is negatively correlated with feed efficiency in pigs
Source: Sci Rep. 2017 Mar 27;7:45291. doi: 10.1038/srep45291 (PMC5366906; doi:10.1038/srep45291)
Supplement: Supplementary Table 1 [file srep45291-s1.xls]

## Sheet: Sheet1
Title
Proteomics analysis indicates that mitochondrial energy metabolism in skeletal muscle tissue is negatively correlated with feed efficiency in pigs
Authors
Liangliang Fu, Yueyuan Xu, Ye Hou, Xiaolong Qi, Lian Zhou, Huiying Liu,Yu Luan, Lu Jing, Yuanxin Miao, Shuhong Zhao,Huazhen Liu* & Xinyun Li*
* the corresponding authors
Table S1 List of 124 differentially expressed proteins between Yorkshire pigs with high and low FE
Accession	Full Name	Gene symbol	FC(H/L)	P
F1RP25	citrate lyase beta like	CLYBL	0.13	0.004
I3LK01	keratin, type II microfibrillar, component 7C-like	LOC100621639	0.33	0.01
F1SMS8	lectin, mannose binding 1	LMAN1	0.42	0.04
F1SGI7	keratin 75	KRT75	0.44	0.003
I3LDS3	keratin 10	KRT10	0.44	7e-09
L8B0V6	Immunoglobulin heavy chain	IGHG	0.45	0.0007
F1SGG3	keratin 1	KRT1	0.5	0.002
F1SGG6	keratin 5	KRT5	0.51	0.001
K7GNK7	mitogen-activated protein kinase 6	MAP2K6	0.57	0.03
F2Z521	platelet activating factor acetylhydrolase 1b regulatory subunit 1	PAFAH1B1	0.58	0.01
K9IVV5	tryptophanyl-tRNA synthetase	WARS	0.61	0.01
F1SHX9	L-2-hydroxyglutarate dehydrogenase	L2HGDH	0.62	0.01
F1SQS2	thymopoietin	TMPO	0.62	0.02
Q29561	cytidine/uridine monophosphate kinase 1	CMPK1	0.63	0.005
O62680	CD59 molecule	CD59	0.63	0.02
P05027	ATPase Na+/K+ transporting subunit beta 1	ATP1B1	0.64	0.03
F2Z5B7	ribosomal protein S27 like	RPS27L	0.64	0.03
F1RR62	kynurenine aminotransferase 1	CCBL1	0.65	0.05
F1SP81	phospholipase A2 activating protein	PLAA	0.66	0.03
F1SIF2	NADH:ubiquinone oxidoreductase core subunit S3	NDUFS3	0.68	8e-05
F1SFI5	histidine rich glycoprotein	HRG	0.68	3e-12
I3LTV6	cytochrome c oxidase subunit VIa polypeptide 2	COX6A2	0.69	0.04
G9BWQ2	AKT serine/threonine kinase 2	AKT2	0.69	0.03
D0G7F9	ferrochelatase	FECH	0.69	0.005
Q8MHY0	myosin, light polypeptide 2, regulatory, cardiac, slow	MLC-2V	0.7	7e-36
P79381	epoxide hydrolase 1	EPHX1	0.7	0.02
F1RWV4	NADH:ubiquinone oxidoreductase subunit B11	NDUFB11	0.7	0.01
Q29052	inter-alpha-trypsin inhibitor heavy chain 1	ITIH1	0.72	0.01
F1SUG4	transcription elongation factor B subunit 2	TCEB2	0.73	0.002
F1SNW4	myosin light chain 3	MYL3	0.74	3e-36
K9IVC5	peptidyl arginine deiminase 2	PADI2	0.75	1e-06
F1S1B2	myelin protein zero	MPZ	0.75	0.002
F1SLZ3	myosin light chain 6	MYL6B	0.75	7e-20
F1SGC6	NADH:ubiquinone oxidoreductase subunit B5	NDUFB5	0.76	0.04
Q9N0F1	dihydrolipoamide S-succinyltransferase	DLST	0.77	0.0003
I3LCI0	cytochrome c1	CYC1	0.77	0.006
I3LQ17	Uncharacterized protein	Uncharacterized protein	0.77	0.04
C8C420	solute carrier family 25 member 3	SLC25A3	0.77	0.0006
Q69GF5	ATP synthase F0 subunit 6	ATP6	0.77	0.03
F1SSS1	LanC like 1	LANCL1	0.77	0.001
I3LQH7	biliverdin reductase B	BLVRB	0.78	0.03
F1STY1	NADH:ubiquinone oxidoreductase subunit C2	NDUFC2	0.78	0.02
F1RM62	heat shock protein, alpha-crystallin-related, B6	HSPB6	0.78	2e-06
F1RX36	fibrinogen alpha chain-like	LOC102158263	0.78	4e-05
I3LNB4	aldehyde dehydrogenase 4 family member A1	ALDH4A1	0.79	0.02
F1S031	NADH:ubiquinone oxidoreductase subunit S6	NDUFS6	0.79	0.003
Q007T2	cell division cycle 42	CDC42	0.79	0.02
F1S8Y0	Uncharacterized protein	Uncharacterized protein	0.8	6e-10
I3LK43	NADH:ubiquinone oxidoreductase core subunit S7	NDUFS7	0.8	0.002
F1S1L1	translocase of inner mitochondrial membrane 8 homolog A (yeast)	TIMM8A	0.8	0.03
P00336	lactate dehydrogenase B	LDHB	0.8	9e-05
F1S418	peroxiredoxin 3	PRDX3	0.81	0.01
F1SC20	alpha-1-B glycoprotein	A1BG	0.81	0.02
F1SM98	NADH:ubiquinone oxidoreductase core subunit V2	NDUFV2	0.81	1e-06
F1SB60	superoxide dismutase 2, mitochondrial	SOD2	0.81	0.03
F1S166	unc-45 myosin chaperone B	UNC45B	0.82	0.01
F1SPP8	cytoskeleton associated protein 4	CKAP4	0.82	0.003
F1SN27	sorbitol dehydrogenase	SORD	0.82	0.02
F1SHQ8	tubulin alpha 8	TUBA8	0.82	0.002
Q5S3G4	mitochondrial cytochrome c oxidase subunit Vb	COX5B	0.82	0.008
Q1AG08	Calsarcin 1	Calsarcin 1	0.82	5e-09
P79274	acyl-Coenzyme A dehydrogenase, long-chain	ACADL	0.83	0.01
F1S8Q4	aarF domain containing kinase 3	ADCK3	0.83	2e-05
A0A0C3SG01	Uncharacterized protein	Uncharacterized protein	0.83	1e-15
F2Z5J9	RAB11B, member RAS oncogene family	RAB11B	0.83	0.02
F1SGT3	pyruvate dehydrogenase complex component X	PDHX	0.83	0.04
I3LEX0	ribosomal protein S9	RPS9	0.83	0.03
K9IVW4	myotrophin	MTPN	0.83	0.04
I3L5D5	AHNAK nucleoprotein	AHNAK	0.83	0.05
F1RFI1	Tu translation elongation factor, mitochondrial	TUFM	0.84	0.0006
F1RGE3	NADH:ubiquinone oxidoreductase subunit A2	NDUFA2	0.84	0.01
P63317	troponin C1, slow skeletal and cardiac type	TNNC1	0.84	6e-09
A1XQV4	tropomyosin 3	TPM3	0.84	2e-10
F1RWY7	biphenyl hydrolase like	BPHL	0.84	0.02
A1XQT6	myosin light chain 1	MYL1	1.2	1e-07
P63246	guanine nucleotide binding protein (G protein), beta polypeptide 2-like 1	GNB2L1	1.2	0.02
D0G7F6	triosephosphate isomerase 1	TPI1	1.2	1e-05
A1EAJ7	Bridging integrator 1	BIN1	1.2	0.02
F1S232	aldehyde dehydrogenase 9 family member A1	ALDH9A1	1.2	0.007
P00355	glyceraldehyde-3-phosphate dehydrogenase	GAPDH	1.2	1e-35
A0A0B8S0A2	chloride intracellular channel 1	CLIC1	1.2	0.01
F1SCC6	Uncharacterized protein	LOC396685	1.2	0.001
M3VH83	dipeptidyl peptidase 9	DPP9	1.2	0.03
F1SGM1	proteasome activator subunit 1	PSME1	1.2	0.001
F1RRF2	STT3B, catalytic subunit of the oligosaccharyltransferase complex	STT3B	1.2	0.01
B9TSQ2	DExD-box helicase 39B	BAT1	1.2	0.02
F1SHL9	pyruvate kinase, muscle	PKM	1.2	3e-21
I3LID5	immunoglobulin-like and fibronectin type III domain-containing protein 1	IGFN1	1.2	0.001
F1SP18	threonyl-tRNA synthetase	TARS	1.2	0.01
F1RUR6	Uncharacterized protein	Uncharacterized protein	1.2	0.04
F2Z5B6	tropomyosin 3	TPM3	1.2	1e-17
F1RQ91	ribosomal protein S4, X-linked	RPS4	1.21	0.01
Q95MZ3	Uncharacterized protein	Uncharacterized protein	1.21	0.05
F1STY7	adipogenesis associated Mth938 domain containing	AAMDC	1.21	0.02
P08059	glucose-6-phosphate isomerase	GPI	1.21	7e-22
F2Z5M3	eukaryotic translation initiation factor 5A	EIF5A	1.21	0.01
F1SS64	myosin heavy chain 1	MYH1	1.22	7e-97
B5KJG2	phosphoglycerate mutase 2	PGAM2	1.22	2e-23
F2Q9A3	peptidylprolyl isomerase A	ppia	1.23	1e-15
F1SD87	fibulin 5	FBLN5	1.24	0.0002
A7TX82	COP9 signalosome subunit 2	COPS2	1.27	0.007
P02587	troponin C2, fast skeletal type	TNNC2	1.27	0.05
J9JIL5	Uncharacterized protein	Uncharacterized protein	1.27	0.0002
F1RNX2	programmed cell death 5	PDCD5	1.28	0.01
I3L9H4	PITH domain containing 1	PITHD1	1.28	0.003
B5APU3	ARP2 actin related protein 2 homolog	ACTR2	1.29	0.05
F1S066	Uncharacterized protein	LOC100152572	1.29	0.05
P62279	ribosomal protein S13	RPS13	1.29	0.05
F1SNC6	KIAA0368 ortholog	KIAA0368	1.33	0.004
A0A0B8S081	guanylate binding protein 7	GBP7	1.37	0.03
F1S5Z3	seryl-tRNA synthetase	SARS	1.4	0.0003
A0A0B8RSP3	karyopherin subunit alpha 4	KPNA4	1.41	0.006
Q8SQ67	cytochrome P450 2B22	CYP2B22	1.42	0.01
I3LIE7	myosin binding protein H	MYBPH	1.42	0.002
I3LLH4	SH3 and cysteine rich domain 3	STAC3	1.43	0.001
F1RUV5	pyruvate carboxylase	PC	1.44	0.02
F1RX51	malignant T-cell-amplified sequence	Ssc.3881	1.48	0.001
I3L8S3	carboxymethylenebutenolidase homolog	CMBL	1.5	0.01
I3LRS5	aldehyde dehydrogenase 1 family member A1	ALDH1A1	1.5	0.03
F1S288	syntrophin beta 1	SNTB1	1.57	0.04
Q2PYM7	proteasome subunit beta 9	LMP2	1.85	0.04
Q3ZD69	lamin A/C	LMNA	1.92	0.002
Q2QDF0	deoxyribonuclease I-like 1	DNASE1L1	2.14	0.01
I3LDT4	Uncharacterized protein	Uncharacterized protein	2.38	0.03
