# Supplementary material for: Proteomic analysis indicates that mitochondrial energy metabolism in skeletal muscle tissue is negatively correlated with feed efficiency in pigs
Source: Sci Rep. 2017 Mar 27;7:45291. doi: 10.1038/srep45291 (PMC5366906; doi:10.1038/srep45291)
Supplement: Supplementary Table 2 [file srep45291-s2.xls]

## Sheet: Sheet1
Title
Proteomic analysis indicates that mitochondrial energy metabolism in skeletal muscle tissue is negatively correlated with feed efficiency in pigs
Authors
Liangliang Fu, Yueyuan Xu, Ye Hou, Xiaolong Qi, Lian Zhou, Huiying Liu,Yu Luan, Lu Jing, Yuanxin Miao, Shuhong Zhao,Huazhen Liu* & Xinyun Li*
* the corresponding authors
Table S2 Animal performance of Yorkshire pigs used in Western bloting and qPCR
	High RFI	Low-RFI	p-value
n	7	7
RFI(kg/day)	0.42±0.07	﹣0.26±0.03	<0.0001
FCR	3.04±0.06	2.19±0.02	<0.0001
DFI	2.64±0.11	2.18±0.08	0.004
ADG	0.87±0.03	0.99±0.03	0.013
Initial BW (kg)	40.41±1.53	41.73±1.50	0.55
Final BW (kg)	90.57±0.85	91.56±1.46	0.57
AMBW	22.91±0.19	23.21±0.36	0.47
ABF	20.43±1.26	20.37±1.19	0.97
IMF	3.00±0.33%	2.00±0.20%	0.75
DFI - daily feed intake
ADG - average daily gain over the assessed feeding period.
BW - body weight.
ABF-average back fat thickness
AMBW- average metabolic body weight gain
IMF - intramuscular fat
