# Supplementary material for: Proteomic analysis indicates that mitochondrial energy metabolism in skeletal muscle tissue is negatively correlated with feed efficiency in pigs
Source: Sci Rep. 2017 Mar 27;7:45291. doi: 10.1038/srep45291 (PMC5366906; doi:10.1038/srep45291)
Supplement: Supplementary Table 3 [file srep45291-s3.xls]

## Sheet: Sheet1
Title
Proteomics analysis indicates that mitochondrial energy metabolism in skeletal muscle tissue is negatively correlated with feed efficiency in pigs
Authors
Liangliang Fu, Yueyuan Xu, Ye Hou, Xiaolong Qi, Lian Zhou, Huiying Liu,Yu Luan, Lu Jing, Yuanxin Miao, Shuhong Zhao,Huazhen Liu* & Xinyun Li*
* the corresponding authors
Table S3 QPCR Primers used in the validation of DEPs of muscles in high FE pigs compared to low FE pigs.
Gene	Sense primer seq 5'-3'	Anti-Sense primer seq 5'-3'	Production lenth	Temperature
CYC1	TGTGCTACACCGAGGAGGAAG	TGCCTACACCGACAATGTAG	201	60
NDUFC2	CGAGTGCCCTTACAGTTCCTTC	CAGTAGCCCAAGAAGCCCAT	98	60
NDUFS3	CTGCCCAAGTATGTCCAGCA	TGAACTGTGCGTTAGTGTGATCC	121	60
NDUFS6	GGAGGTGAATGAGAACTTTGCC	CCTTGTCCAGGTTTATGTACACTCT	134	60
NDUFV2	GCTTGGAATAAAGGTTGGAGAGAC	GGCTCACAAGAGAAGCGTCC	217	60
PGAM2	GCTTCTGCGGCTGGTTTG	CAGCACCGACGTGTAGCAGA	120	60
PKM	TCGCATCTTTCATCCGTAAGG	TCCGAACTCCCTCGTGATTCT	114	60
TPI	TCATCAACACCCTCAACGCA	CCACTTTGTAGCAGTTCTGTGCA	138	60
GPI	GGAGTGGCGAATGGAAAGG	GCAATGATGAACAGGGACGAC	217	60
GAPDH	TCCAGTATGATTCCACCCACG	CTCGCTCCTGGAAGATGGTG	102	60
LDHB	GTGGATTACCCAAGCACCGT	TCATTGTCCGTTCCCATCTCT	217	60
